# Supplementary material for: Constrained reassortment and genotype-specific traits shape the evolutionary landscape of galbut virus
Source: Virus Evol. 2025 Nov 4;11(1):veaf089. doi: 10.1093/ve/veaf089 (PMC12640543; doi:10.1093/ve/veaf089)
Supplement: Supplemental_Tables_1_to_7_veaf089 [file supplemental_tables_1_to_7_veaf089.xlsx]

## Sheet: SuppTable1
Supplemental Table 1 - Primer sequences used in this study
Primer pair name (#s in lab collection)	Oligo numbers in lab collection	Galbut virus genotype detected	Forward primer (5'-3')	Reverse primer (5'-3')	Reference
Galbut virus	1600/1601	melA	CCGTGAAGCAAGGAATCAAT	TGCCGATTTTCTGCTCTTTT	Cross 2020, PMID: 32759315
Galbut virus	2165/2170	All known	GTTCTTATCCGCATCGCCTA	AATTCACTACTTCCTTGACACCTC	This study
RpL32 mRNA	1012/1013		TGCTAAGCTGTCGCACAAATGG	TGCGCTTGTTCGATCCGTAAC	Cao 2016, PMID: 26799957

## Sheet: SuppTable2
Supplemental Table 2 - Pairwise Fisher's exact test for differences in galbut virus prevalence at different locations
group1	group2	n	Fisher's exact test p-value	Adjusted Fisher's exact test p-value*
Wabash	Adobe	405	0.0815	1
Wabash	Briarwood	394	0.126	1
Wabash	Elm	459	0.0309	1
Wabash	James	397	1	1
Wabash	JFK Parkway	484	9.85e-07	6.5e-05
Wabash	Linden	591	0.0334	1
Wabash	Maine	421	1	1
Wabash	Myrtle	413	0.247	1
Wabash	Ohio	392	0.179	1
Wabash	Pennsylvania	421	0.00962	0.635
Wabash	Rampart	465	0.000568	0.0375
Adobe	Briarwood	21	0.0276	1
Adobe	Elm	86	0.00895	0.591
Adobe	James	24	0.249	1
Adobe	JFK Parkway	111	1	1
Adobe	Linden	218	0.316	1
Adobe	Maine	48	0.238	1
Adobe	Myrtle	40	0.0315	1
Adobe	Ohio	19	0.0506	1
Adobe	Pennsylvania	48	1	1
Adobe	Rampart	92	0.00182	0.12
Briarwood	Elm	75	0.643	1
Briarwood	James	13	0.293	1
Briarwood	JFK Parkway	100	0.0032	0.211
Briarwood	Linden	207	0.0542	1
Briarwood	Maine	37	0.144	1
Briarwood	Myrtle	29	0.622	1
Briarwood	Ohio	8	1	1
Briarwood	Pennsylvania	37	0.0117	0.772
Briarwood	Rampart	81	0.668	1
Elm	James	78	0.704	1
Elm	JFK Parkway	165	5.69e-08	3.76e-06
Elm	Linden	272	0.000622	0.0411
Elm	Maine	102	0.182	1
Elm	Myrtle	94	1	1
Elm	Ohio	73	0.564	1
Elm	Pennsylvania	102	0.000356	0.0235
Elm	Rampart	146	0.407	1
James	JFK Parkway	103	0.0914	1
James	Linden	210	0.649	1
James	Maine	40	1	1
James	Myrtle	32	0.681	1
James	Ohio	11	0.491	1
James	Pennsylvania	40	0.172	1
James	Rampart	84	0.284	1
JFK Parkway	Linden	297	0.00137	0.0904
JFK Parkway	Maine	127	0.00372	0.246
JFK Parkway	Myrtle	119	0.000139	0.00917
JFK Parkway	Ohio	98	0.0128	0.845
JFK Parkway	Pennsylvania	127	1	1
JFK Parkway	Rampart	171	8.01e-11	5.29e-09
Linden	Maine	234	0.472	1
Linden	Myrtle	226	0.0579	1
Linden	Ohio	205	0.0979	1
Linden	Pennsylvania	234	0.126	1
Linden	Rampart	278	3.67e-06	0.000242
Maine	Myrtle	56	0.384	1
Maine	Ohio	35	0.19	1
Maine	Pennsylvania	64	0.0816	1
Maine	Rampart	108	0.0342	1
Myrtle	Ohio	27	0.549	1
Myrtle	Pennsylvania	56	0.00566	0.374
Myrtle	Rampart	100	0.483	1
Ohio	Pennsylvania	35	0.029	1
Ohio	Rampart	79	0.606	1
Pennsylvania	Rampart	108	1.93e-05	0.00127
* p-value corrected for multiple testing

## Sheet: SuppTable3
Supplemental Table 3 - Pairwise Fisher's exact test for differences in galbut virus prevalence at different timepoints for longitduinally sampled locations
location	group1	group2	n	Fisher's exact test p-value	Adjusted Fisher's exact test p-value*
Wabash	August	July	295	1.29e-12	3.87e-12
Wabash	August	September	298	0.793	1
Wabash	July	September	185	1.04e-09	3.12e-09
Rampart	August	October	58	7.51e-05	0.000225
Rampart	August	September	59	6.09e-06	1.83e-05
Rampart	October	September	35	0.658	1
* p-value corrected for multiple testing

## Sheet: SuppTable4
Supplemental Table 4 - Sequenced samples metadata and accessions
Sample ID	State Collected	Street Collected	Species Identification (1)	Coding-complete galbut virus sequence	Coding-complete chaq virus sequence	NCBI nucleotide accession	NCBI sequence read archive (SRA) accession
1020_A7	Colorado	Wabash	D. melanogaster	Yes	Yes	PQ625166, PQ625079, PQ624976, PQ624867, PQ624868	SRR30712331
1020_A8	Colorado	Wabash	D. melanogaster	-	-		SRR30712330
1020_A8_2	Colorado	Wabash	D. melanogaster	-	-		SRR30712232
1020_B11	Colorado	Wabash	D. melanogaster	-	-		SRR30712317
1020_B6	Colorado	Wabash	D. melanogaster	Yes	Yes	PQ625167, PQ625080, PQ624977, PQ624869	SRR30712306
1020_C1	Colorado	Wabash	D. melanogaster	-	-		SRR30712231
1020_C2	Colorado	Wabash	D. melanogaster	Yes	-	PQ625081, PQ624978, PQ624870	SRR30712220
1020_D1	Colorado	Wabash	D. melanogaster	Yes	-	PQ625082, PQ624979, PQ624871	SRR30712209
1020_D3	Colorado	Wabash	D. melanogaster	Yes	Yes	PQ625168, PQ625083, PQ624980, PQ624872	SRR30712198
1020_D9	Colorado	Wabash	D. melanogaster	-	-		SRR30712187
1020_F_0818_D11	Colorado	Wabash	D. melanogaster	Yes	-	PQ625091, PQ624988, PQ624881	SRR30712329
1020_F_0818_D4	Colorado	Wabash	D. melanogaster	Yes	Yes	PQ625172, PQ625090, PQ624987, PQ624880	SRR30712287
1020_F_0818_E4	Colorado	Wabash	D. melanogaster	No	-		SRR30712276
1020_F_31	Colorado	Wabash	D. melanogaster	No	Yes	PQ625170, PQ625086, PQ624983, PQ624875	SRR30712265
1020_F_36	Colorado	Wabash	D. melanogaster	Yes	-	PQ625087, PQ624984, PQ624876	SRR30712254
1020_F_40	Colorado	Wabash	D. melanogaster	Yes	Yes	PQ625171, PQ625088, PQ624985, PQ624877, PQ624878	SRR30712243
1020_F_44	Colorado	Wabash	D. melanogaster	Yes	-	PQ625089, PQ624986, PQ624879	SRR30712237
1020_F1	Colorado	Wabash	D. melanogaster	Yes	-	PQ625084, PQ624981, PQ624873	SRR30712243
1020_F3	Colorado	Wabash	D. melanogaster	No	No		SRR30712235
1020_F6	Colorado	Wabash	D. melanogaster	Yes	Yes	PQ625169, PQ625085, PQ624982, PQ624874	SRR30712234
1020_F8	Colorado	Wabash	D. melanogaster	-	-		SRR30712327
1020_G1	Colorado	Wabash	D. melanogaster	No	-		SRR30712326
1020_G3	Colorado	Wabash	D. melanogaster	Yes	-	PQ625092, PQ624989, PQ624882	SRR30712325
1020_H7	Colorado	Wabash	D. melanogaster	-	-		SRR30712324
1020_M_0818_A10	Colorado	Wabash	D. melanogaster	Yes	-	PQ625097, PQ624994, PQ624887	SRR30712323
1020_M_0818_A5	Colorado	Wabash	D. melanogaster	No	Yes	PQ625174, PQ625095, PQ624992, PQ624885	SRR30712322
1020_M_0818_A7	Colorado	Wabash	D. melanogaster	Yes	Yes	PQ625175, PQ625096, PQ624993, PQ624886	SRR30712321
1020_M_19	Colorado	Wabash	D. melanogaster	Yes	Yes	PQ625173, PQ625094, PQ624991, PQ624884	SRR30712320
1020_M_8	Colorado	Wabash	D. melanogaster	Yes	-	PQ625093, PQ624990, PQ624883	SRR30712319
1428_F_15	Colorado	Elm	D. melanogaster	-	-		SRR30712318
1428_F_8	Colorado	Elm	D. melanogaster	Yes	Yes	PQ625176, PQ625098, PQ624995, PQ624888	SRR30712316
1428_M_3	Colorado	Elm	D. melanogaster	Yes	-	PQ625100, PQ624997, PQ624890, PQ624891	SRR30712315
1428_M_4	Colorado	Elm	D. melanogaster	Yes	Yes	PQ625177, PQ625101, PQ624998, PQ624892	SRR30712314
1428_M_6	Colorado	Elm	D. melanogaster	Yes	-	PQ624893	SRR30712313
1428-F-21	Colorado	Elm	D. melanogaster	Yes	-	PQ625099, PQ624996, PQ624889	SRR30712312
1428-M-21	Colorado	Elm	D. melanogaster	Yes	-	PQ625102, PQ624999, PQ624894	SRR30712311
1428-M-36	Colorado	Elm	D. melanogaster	No	-		SRR30712310
1428-M-42	Colorado	Elm	D. melanogaster	Yes	Yes	PQ625178, PQ625103, PQ625000, PQ624895	SRR30712309
1428-M-43	Colorado	Elm	D. melanogaster	Yes	No		SRR30712308
500_F_11	Colorado	Linden	D. melanogaster	Yes	Yes	PQ625155, PQ625060, PQ624956, PQ624846	SRR30712307
500_F_12	Colorado	Linden	D. melanogaster	-	-		SRR30712305
500_F_21	Colorado	Linden	D. melanogaster	Yes	-	PQ625061, PQ624957, PQ624958, PQ624847	SRR30712304
500_F_41	Colorado	Linden	D. melanogaster	Yes	Yes	PQ625156, PQ625062, PQ624959, PQ624848, PQ624849	SRR30712303
500_F_42	Colorado	Linden	D. melanogaster	No	-		SRR30712302
500_F_67	Colorado	Linden	D. melanogaster	Yes	-	PQ625063, PQ624960, PQ624850	SRR30712301
500_M_100	Colorado	Linden	D. melanogaster	No	-		SRR30712300
500_M_16	Colorado	Linden	D. melanogaster	Yes	-	PQ625064, PQ624961, PQ624851	SRR30712299
500_M_17	Colorado	Linden	D. melanogaster	Yes	Yes	PQ625157, PQ625065, PQ624962, PQ624852	SRR30712298
500_M_40	Colorado	Linden	D. melanogaster	-	-		SRR30712297
500_M_54	Colorado	Linden	D. melanogaster	Yes	-	PQ625066, PQ624963, PQ624853	SRR30712233
500_M_55	Colorado	Linden	D. melanogaster	No	-		SRR30712230
500_M_57	Colorado	Linden	D. melanogaster	Yes	Yes	PQ625158, PQ625067, PQ624964, PQ624854	SRR30712229
500_M_6	Colorado	Linden	D. melanogaster	-	-		SRR30712228
500_M_60	Colorado	Linden	D. melanogaster	Yes	-	PQ625068, PQ624965, PQ624855, PQ624856	SRR30712227
500_M_61	Colorado	Linden	D. melanogaster	Yes	Yes	PQ625160, PQ625070, PQ624967, PQ624858	SRR30712226
500_M_61_2	Colorado	Linden	D. melanogaster	Yes	Yes	PQ625159, PQ625069, PQ624966, PQ624857	SRR30712225
500_M_65	Colorado	Linden	D. melanogaster	Yes	Yes	PQ625162, PQ625072, PQ624969, PQ624860	SRR30712224
500_M_65_2	Colorado	Linden	D. melanogaster	Yes	Yes	PQ625161, PQ625071, PQ624968, PQ624859	SRR30712223
500_M_71	Colorado	Linden	D. melanogaster	No	-		SRR30712222
500_M_71_2	Colorado	Linden	D. melanogaster	No	Yes	PQ625163, PQ625073, PQ624970, PQ624861	SRR30712221
500_M_83	Colorado	Linden	D. melanogaster	Yes	-	PQ625074, PQ624971, PQ624862	SRR30712219
500_M_84	Colorado	Linden	D. melanogaster	No	Yes	PQ625164, PQ625075, PQ624972, PQ624863	SRR30712218
500_M_F10	Colorado	Linden	D. melanogaster	Yes	Yes	PQ625165, PQ625076, PQ624973, PQ624864	SRR30712217
500_M_F11	Colorado	Linden	D. melanogaster	Yes	-	PQ625077, PQ624974, PQ624865	SRR30712216
500_M_F9	Colorado	Linden	D. melanogaster	No	No		SRR30712215
500_M_G2	Colorado	Linden	D. melanogaster	Yes	-	PQ625078, PQ624975, PQ624866	SRR30712214
Adobe-B4	Colorado	Adobe	D. melanogaster	Yes	-	PQ625104, PQ625001, PQ624896	SRR30712213
Adobe-B6	Colorado	Adobe	D. melanogaster	Yes	-	PQ625105, PQ625002, PQ624897	SRR30712212
Adobe-B8	Colorado	Adobe	D. melanogaster	Yes	Yes	PQ625179, PQ625106, PQ625003, PQ624898	SRR30712214
Adobe-C1	Colorado	Adobe	D. melanogaster	-	-		SRR30712210
Adobe-C2	Colorado	Adobe	D. melanogaster	Yes	-	PQ625107, PQ625004, PQ624899	SRR30712208
Briarwood_D10	Colorado	Briarwood	D. melanogaster	-	-		SRR30712207
Briarwood_D9	Colorado	Briarwood	D. melanogaster	Yes	Yes	PQ625180, PQ625108, PQ625005, PQ624900	SRR30712206
CVID_0825_B1	Colorado	Rampart	D. melanogaster	Yes	-	PQ625109, PQ625006, PQ624901	SRR30712205
CVID_0825_C10	Colorado	Rampart	D. melanogaster	Yes	-	PQ625110, PQ625007, PQ624902	SRR30712204
CVID_0911_E3	Colorado	Rampart	D. melanogaster	-	-		SRR30712203
CVID_0911_F3	Colorado	Rampart	D. melanogaster	-	-		SRR30712202
CVID_0911_F4	Colorado	Rampart	D. melanogaster	Yes	Yes	PQ625181, PQ625111, PQ625008, PQ624903	SRR30712201
CVID_1006_G6	Colorado	Rampart	D. melanogaster	Yes	Yes	PQ625182, PQ625112, PQ625009, PQ624904	SRR30712200
CVID_1006_G7	Colorado	Rampart	D. melanogaster	Yes	Yes	PQ625183, PQ625113, PQ625010, PQ624905	SRR30712199
CVID_1006_H2	Colorado	Rampart	D. melanogaster	Yes	Yes	PQ625184, PQ625114, PQ625011, PQ624906	SRR30712197
CVID_1006_H3	Colorado	Rampart	D. melanogaster	Yes	Yes	PQ625185, PQ625115, PQ625012, PQ624907	SRR30712196
CVID_1006_H4	Colorado	Rampart	D. melanogaster	No	-		SRR30712195
hydei-20-TD-1	Colorado	Laurel	D. melanogaster	-	-		SRR30712194
James-A4	Colorado	James	D. melanogaster	Yes	-	PQ625116, PQ625013, PQ624908	SRR30712193
James-A5	Colorado	James	D. melanogaster	Yes	Yes	PQ625186, PQ625117, PQ625014, PQ624909	SRR30712192
ME-F-1	Maine	Cushman	D. melanogaster	Yes	Yes	PQ625187, PQ625188, PQ625118, PQ625015, PQ624910	SRR30712291
ME-F-2	Maine	Cushman	D. melanogaster	Yes	Yes	PQ625189, PQ625016, PQ624911	SRR30712290
ME-F-3	Maine	Cushman	D. melanogaster	Yes	Yes	PQ625190, PQ625119, PQ625017, PQ624912	SRR30712289
ME-F-9	Maine	Cushman	D. melanogaster	Yes	No	PQ625018, PQ624913	SRR30712288
ME-M-1	Maine	Cushman	D. melanogaster	Yes	Yes	PQ625191, PQ625120, PQ625019, PQ624914	SRR30712286
ME-M-10	Maine	Cushman	D. melanogaster	Yes	-	PQ625127, PQ625026, PQ624922	SRR30712285
ME-M-11	Maine	Cushman	D. melanogaster	Yes	Yes	PQ625196, PQ625128, PQ625027, PQ624923	SRR30712284
ME-M-13	Maine	Cushman	D. melanogaster	Yes	No		SRR30712283
ME-M-14	Maine	Cushman	D. melanogaster	Yes	-	PQ625129, PQ625028, PQ624924	SRR30712282
ME-M-17	Maine	Cushman	D. melanogaster	Yes	No	PQ625130, PQ625029, PQ624925	SRR30712281
ME-M-18	Maine	Cushman	D. melanogaster	Yes	-	PQ625131, PQ625030, PQ624926	SRR30712280
ME-M-19	Maine	Cushman	D. melanogaster	Yes	-	PQ625132, PQ625031, PQ624927	SRR30712279
ME-M-2	Maine	Cushman	D. melanogaster	Yes	Yes	PQ625192, PQ625193, PQ625121, PQ625020, PQ624915	SRR30712269
ME-M-20	Maine	Cushman	D. melanogaster	Yes	No	PQ625133, PQ625032, PQ624928	SRR30712268
ME-M-3	Maine	Cushman	D. simulans	Yes	Yes	PQ625214, PQ625153, PQ625056, PQ624952	SRR30712267
ME-M-4	Maine	Cushman	D. melanogaster	Yes	-	PQ625122, PQ625021, PQ624916	SRR30712266
ME-M-6	Maine	Cushman	D. melanogaster	Yes	-	PQ625123, PQ625022, PQ624917	SRR30712264
ME-M-7	Maine	Cushman	D. melanogaster	Yes	Yes	PQ625194, PQ625124, PQ625125, PQ625023, PQ625024, PQ624918, PQ624919	SRR30712263
ME-M-8	Maine	Cushman	D. melanogaster	Yes	Yes	PQ625195, PQ625126, PQ625025, PQ624920	SRR30712262
ME-M-9	Maine	Cushman	D. melanogaster	No	-		SRR30712261
mel-20-AG-4	Colorado	Birch	D. melanogaster	-	-		SRR30712260
mel-20-AG-5	Colorado	Birch	D. melanogaster	-	-		SRR30712259
mel-20-TD-3	Colorado	Laurel	D. melanogaster	Yes	-	PQ625057, PQ624953, PQ624841, PQ624842	SRR30712258
mel-21-LK-5	Colorado	Heatheridge	D. melanogaster	No	-		SRR30712257
mel-21-MDS-9	Colorado	Michener	D. melanogaster	Yes	Yes	PQ625154, PQ625059, PQ624955, PQ624845	SRR30712256
Myrtle_E10	Colorado	Myrtle	D. melanogaster	No	No		SRR30712240
Myrtle_E9	Colorado	Myrtle	D. melanogaster	Yes	Yes	PQ625197, PQ625136, PQ625035, PQ624931	SRR30712239
Myrtle-D1	Colorado	Myrtle	D. melanogaster	-	-		SRR30712238
Myrtle-D11	Colorado	Myrtle	D. melanogaster	Yes	-	PQ625135, PQ625034, PQ624930	SRR30712191
Myrtle-D5	Colorado	Myrtle	D. melanogaster	Yes	-	PQ625134, PQ625033, PQ624929	SRR30712190
Myrtle-D8	Colorado	Myrtle	D. melanogaster	No	-		SRR30712189
Myrtle-E4	Colorado	Myrtle	D. melanogaster	-	-		SRR30712188
OH_M_5	Ohio	Williamsburg	D. melanogaster	Yes	Yes	PQ625198, PQ625137, PQ625036, PQ624932	SRR30712184
OH_M_7	Ohio	Williamsburg	D. melanogaster	-	-		SRR30712182
Peach_1_B2	Colorado	JFK Parkway	D. melanogaster	No	-		SRR30712178
Peach_10_F10	Colorado	JFK Parkway	D. melanogaster	Yes	-	PQ625140, PQ625039, PQ624935	SRR30712177
Peach_11_F11	Colorado	JFK Parkway	D. melanogaster	-	-		SRR30712328
Peach_12_H1	Colorado	JFK Parkway	D. melanogaster	-	-		SRR30712296
Peach_13_H7	Colorado	JFK Parkway	D. melanogaster	Yes	Yes	PQ625199, PQ625141, PQ625040, PQ624936, PQ624937	SRR30712295
Peach_2_B4	Colorado	JFK Parkway	D. melanogaster	No	No		SRR30712294
Peach_3_B5	Colorado	JFK Parkway	D. melanogaster	No	-		SRR30712293
Peach_4_B7	Colorado	JFK Parkway	D. melanogaster	No	-		SRR30712292
Peach_5_B9	Colorado	JFK Parkway	D. melanogaster	No	No		SRR30712278
Peach_6_E5	Colorado	JFK Parkway	D. melanogaster	-	-		SRR30712277
Peach_7_F6	Colorado	JFK Parkway	D. melanogaster	-	-		SRR30712275
Peach_8_F7	Colorado	JFK Parkway	D. melanogaster	Yes	-	PQ625138, PQ625037, PQ624933	SRR30712274
Peach_9_F8	Colorado	JFK Parkway	D. melanogaster	Yes	No	PQ625139, PQ625038, PQ624934	SRR30712273
Penn-F-1	Pennsylvania	Toftrees	D. melanogaster	No	Yes	PQ625200, PQ625041, PQ624938	SRR30712272
Penn-F-12	Pennsylvania	Toftrees	D. melanogaster	Yes	Yes	PQ625207, PQ625147, PQ625049, PQ624944	SRR30712271
Penn-F-2	Pennsylvania	Toftrees	D. melanogaster	No	Yes	PQ625201, PQ625202, PQ625142, PQ625042, PQ624939	SRR30712270
Penn-F-3	Pennsylvania	Toftrees	D. melanogaster	Yes	Yes	PQ625203, PQ625143, PQ625043, PQ624940	SRR30712255
Penn-F-4	Pennsylvania	Toftrees	D. melanogaster	Yes	Yes	PQ625204, PQ625144, PQ625145, PQ625044, PQ625045, PQ624941, PQ624942	SRR30712253
Penn-F-6	Pennsylvania	Toftrees	D. melanogaster	Yes	Yes	PQ625205, PQ625046	SRR30712252
Penn-F-9	Pennsylvania	Toftrees	D. melanogaster	Yes	Yes	PQ625206, PQ625146, PQ625048, PQ624943	SRR30712251
Penn-M-10	Pennsylvania	Toftrees	D. melanogaster	Yes	Yes	PQ625211, PQ625150, PQ625052, PQ624948	SRR30712250
Penn-M-11	Pennsylvania	Toftrees	D. melanogaster	Yes	Yes	PQ625212, PQ625053, PQ624949	SRR30712276
Penn-M-14	Pennsylvania	Toftrees	D. melanogaster	Yes	Yes	PQ625213, PQ625151, PQ625054, PQ624950	SRR30712248
Penn-M-15	Pennsylvania	Toftrees	D. melanogaster	No	No	PQ625152, PQ625055, PQ624951	SRR30712247
Penn-M-2	Pennsylvania	Toftrees	D. melanogaster	Yes	Yes	PQ625209, PQ625148, PQ625050, PQ624945	SRR30712246
Penn-M-8	Pennsylvania	Toftrees	D. melanogaster	Yes	Yes	PQ625210, PQ625149, PQ625051, PQ624947	SRR30712245
sim-20-AG-3	Colorado	Birch	D. melanogaster	No	No		SRR30712244
sim-20-TD-4	Colorado	Laurel	D. melanogaster	Yes	-	PQ625058, PQ624954, PQ624843, PQ624844	SRR30712242
sim-20-TD-5	Colorado	Laurel	D. melanogaster	-	-		SRR30712241
(1) Species identification determined by CO1 mapping

## Sheet: SuppTable5
Supplemental Table 5 - CO1-mapping-based species assignment
Sample ID	CO1-assigned species	Numer reads mapping to this species refseq	Fraction of CO1-mapping reads mapping to this species RefSeq	RefSeq accession:range	Average percent identity of reads mapped to this RefSeq
1020-A7	Drosophila_melanogaster	13386	1	KX889417.2:1474-3009	99.7308
1020-A8	Drosophila_melanogaster	3882	0.998971	KX889417.2:1474-3009	99.7599
1020-A8-2	Drosophila_melanogaster	9906	1	KX889417.2:1474-3009	99.7397
1020-B11	Drosophila_melanogaster	22464	1	KX889417.2:1474-3009	99.7268
1020-B6	Drosophila_melanogaster	674	0.997041	KX889417.2:1474-3009	99.7293
1020-C1	Drosophila_melanogaster	15618	1	KX889417.2:1474-3009	99.7253
1020-C2	Drosophila_melanogaster	17692	0.999774	KX889417.2:1474-3009	99.6422
1020-D1	Drosophila_melanogaster	1570	0.998728	KX889417.2:1474-3009	99.6932
1020-D3	Drosophila_melanogaster	1258	0.998413	KX889417.2:1474-3009	99.6972
1020-D9	Drosophila_melanogaster	1982	0.998992	KX889417.2:1474-3009	99.777
1020-F-0818-D11	Drosophila_melanogaster	13408	0.999404	KX889417.2:1474-3009	99.6344
1020-F-0818-D4	Drosophila_melanogaster	13144	1	KX889417.2:1474-3009	99.6655
1020-F-0818-E4	Drosophila_melanogaster	12762	1	KX889417.2:1474-3009	99.7214
1020-F-31	Drosophila_melanogaster	8258	0.999758	KX889417.2:1474-3009	99.7508
1020-F-36	Drosophila_melanogaster	6750	1	KX889417.2:1474-3009	99.6699
1020-F-40	Drosophila_melanogaster	4206	1	KX889417.2:1474-3009	99.8012
1020-F-44	Drosophila_melanogaster	7044	0.999432	KX889417.2:1474-3009	99.6619
1020-F1	Drosophila_melanogaster	8938	1	KX889417.2:1474-3009	99.6625
1020-F3	Drosophila_melanogaster	12440	0.999518	KX889417.2:1474-3009	99.7283
1020-F6	Drosophila_melanogaster	32	1	KX889417.2:1474-3009	99.8694
1020-F8	Drosophila_melanogaster	9866	0.99919	KX889417.2:1474-3009	99.7382
1020-G1	Drosophila_melanogaster	7298	0.998358	KX889417.2:1474-3009	99.6917
1020-G3	Drosophila_melanogaster	2402	0.999168	KX889417.2:1474-3009	99.7012
1020-H7	Drosophila_melanogaster	3096	1	KX889417.2:1474-3009	99.755
1020-M-0818-A10	Drosophila_melanogaster	26558	0.999699	KX889417.2:1474-3009	99.6409
1020-M-0818-A5	Drosophila_melanogaster	17886	0.999776	KX889417.2:1474-3009	99.7251
1020-M-0818-A7	Drosophila_melanogaster	38952	0.999692	KX889417.2:1474-3009	99.5594
1020-M-19	Drosophila_melanogaster	10036	0.999602	KX889417.2:1474-3009	99.7339
1020-M-8	Drosophila_melanogaster	20624	0.998354	KX889417.2:1474-3009	99.6092
1428-F-15	Drosophila_melanogaster	4746	1	KX889417.2:1474-3009	99.7162
1428-F-21	Drosophila_melanogaster	5752	0.999305	KX889417.2:1474-3009	99.7866
1428-F-8	Drosophila_melanogaster	1010	1	KX889417.2:1474-3009	99.7225
1428-M-21	Drosophila_melanogaster	1570	1	KX889417.2:1474-3009	99.7852
1428-M-3	Drosophila_melanogaster	2476	0.999193	KX889417.2:1474-3009	99.6864
1428-M-36	Drosophila_melanogaster	4922	1	KX889417.2:1474-3009	99.8516
1428-M-4	Drosophila_melanogaster	2770	0.999278	KX889417.2:1474-3009	99.753
1428-M-42	Drosophila_melanogaster	5448	0.999633	KX889417.2:1474-3009	99.863
1428-M-43	Drosophila_melanogaster	4386	0.999089	KX889417.2:1474-3009	99.8401
1428-M-6	Drosophila_melanogaster	2608	1	KX889417.2:1474-3009	99.7644
500-F-11	Drosophila_melanogaster	8958	1	KX889417.2:1474-3009	99.7185
500-F-12	Drosophila_melanogaster	4952	1	KX889417.2:1474-3009	99.7247
500-F-21	Drosophila_melanogaster	3602	0.999445	KX889417.2:1474-3009	99.7542
500-F-41	Drosophila_melanogaster	2866	0.999303	KX889417.2:1474-3009	99.7864
500-F-42	Drosophila_melanogaster	4052	1	KX889417.2:1474-3009	99.7341
500-F-67	Drosophila_melanogaster	3058	1	KX889417.2:1474-3009	99.7355
500-M-100	Drosophila_melanogaster	9020	1	KX889417.2:1474-3009	99.7548
500-M-16	Drosophila_melanogaster	7580	0.999473	KX889417.2:1474-3009	99.657
500-M-17	Drosophila_melanogaster	5386	1	KX889417.2:1474-3009	99.6764
500-M-40	Drosophila_melanogaster	3838	0.998439	KX889417.2:1474-3009	99.6584
500-M-54	Drosophila_melanogaster	4866	0.998768	KX889417.2:1474-3009	99.6728
500-M-55	Drosophila_melanogaster	14150	0.999859	KX889417.2:1474-3009	99.6562
500-M-57	Drosophila_melanogaster	3288	0.999392	KX889417.2:1474-3009	99.7673
500-M-6	Drosophila_melanogaster	4898	0.999184	KX889417.2:1474-3009	99.7347
500-M-60	Drosophila_melanogaster	4084	0.999022	KX889417.2:1474-3009	99.6665
500-M-61	Drosophila_melanogaster	1788	0.998883	KX889417.2:1474-3009	99.752
500-M-61-2	Drosophila_melanogaster	1700	1	KX889417.2:1474-3009	99.6859
500-M-65	Drosophila_melanogaster	4336	0.999539	KX889417.2:1474-3009	99.7633
500-M-65-2	Drosophila_melanogaster	1552	1	KX889417.2:1474-3009	99.7061
500-M-71	Drosophila_melanogaster	7450	0.999463	KX889417.2:1474-3009	99.6909
500-M-71-2	Drosophila_melanogaster	5430	1	KX889417.2:1474-3009	99.7558
500-M-83	Drosophila_melanogaster	4168	0.999041	KX889417.2:1474-3009	99.5119
500-M-84	Drosophila_melanogaster	4744	1	KX889417.2:1474-3009	99.761
500-M-F10	Drosophila_melanogaster	9954	0.999799	KX889417.2:1474-3009	99.7634
500-M-F11	Drosophila_melanogaster	2172	0.99908	KX889417.2:1474-3009	99.7494
500-M-F9	Drosophila_melanogaster	910	0.995624	KX889417.2:1474-3009	99.756
500-M-G2	Drosophila_melanogaster	1770	1	KX889417.2:1474-3009	99.7781
Adobe-B4	Drosophila_melanogaster	4146	0.999518	KX889417.2:1474-3009	99.8733
Adobe-B6	Drosophila_melanogaster	32238	0.999938	KX889417.2:1474-3009	99.8486
Adobe-B8	Drosophila_melanogaster	13716	0.999854	KX889417.2:1474-3009	99.7548
Adobe-C1	Drosophila_melanogaster	2290	1	KX889417.2:1474-3009	99.8765
Adobe-C2	Drosophila_melanogaster	1180	1	KX889417.2:1474-3009	99.9002
Briarwood-D10	Drosophila_melanogaster	24740	1	KX889417.2:1474-3009	99.7205
Briarwood-D9	Drosophila_melanogaster	6504	0.999693	KX889417.2:1474-3009	99.6139
CVID-0825-B1	Drosophila_melanogaster	8552	0.999065	KX889417.2:1474-3009	99.6369
CVID-0825-C10	Drosophila_melanogaster	20630	1	KX889417.2:1474-3009	99.7532
CVID-0911-E3	Drosophila_melanogaster	7918	1	KX889417.2:1474-3009	99.6567
CVID-0911-F3	Drosophila_melanogaster	1948	0.996929	KX889417.2:1474-3009	99.691
CVID-0911-F4	Drosophila_melanogaster	1956	0.998979	KX889417.2:1474-3009	99.7903
CVID-1006-G6	Drosophila_melanogaster	17712	0.999549	KX889417.2:1474-3009	99.657
CVID-1006-G7	Drosophila_melanogaster	12460	0.99984	KX889417.2:1474-3009	99.7684
CVID-1006-H2	Drosophila_melanogaster	10872	0.999816	KX889417.2:1474-3009	99.6654
CVID-1006-H3	Drosophila_melanogaster	10658	0.999437	KX889417.2:1474-3009	99.65
CVID-1006-H4	Drosophila_melanogaster	9960	1	KX889417.2:1474-3009	99.7417
hydei-20-TD-1	Drosophila_affinis	3598	0.931642	MK659802.1:1454-2989	99.5791
James-A4	Drosophila_melanogaster	10584	0.989344	KX889417.2:1474-3009	99.7814
James-A5	Drosophila_melanogaster	5284	1	KX889417.2:1474-3009	99.872
ME-F-1	Drosophila_melanogaster	332216	0.99994	KX889417.2:1474-3009	99.7541
ME-F-2	Drosophila_melanogaster	3620	1	KX889417.2:1474-3009	99.7801
ME-F-3	Drosophila_melanogaster	246	1	KX889417.2:1474-3009	99.8828
ME-F-9	Drosophila_melanogaster	65926	0.999697	KX889417.2:1474-3009	99.5017
ME-M-1	Drosophila_melanogaster	4124	1	KX889417.2:1474-3009	99.7831
ME-M-10	Drosophila_melanogaster	2474	1	KX889417.2:1474-3009	99.7816
ME-M-11	Drosophila_melanogaster	3888	0.998459	KX889417.2:1474-3009	99.694
ME-M-13	Drosophila_melanogaster	138800	0.999885	KX889417.2:1474-3009	99.7257
ME-M-14	Drosophila_melanogaster	9246	0.999136	KX889417.2:1474-3009	99.7599
ME-M-17	Drosophila_melanogaster	1616	1	KX889417.2:1474-3009	99.7957
ME-M-18	Drosophila_melanogaster	3186	1	KX889417.2:1474-3009	99.7963
ME-M-19	Drosophila_melanogaster	33400	0.99988	KX889417.2:1474-3009	99.7868
ME-M-2	Drosophila_melanogaster	6864	0.975277	KX889417.2:1474-3009	99.8526
ME-M-20	Drosophila_melanogaster	6836	1	KX889417.2:1474-3009	99.7605
ME-M-3	Drosophila_simulans	4242	0.962778	AY518673.1:1477-3011	99.773
ME-M-4	Drosophila_melanogaster	10682	0.999626	KX889417.2:1474-3009	99.7473
ME-M-6	Drosophila_melanogaster	406	1	KX889417.2:1474-3009	99.7952
ME-M-7	Drosophila_melanogaster	99228	0.999577	KX889417.2:1474-3009	99.7543
ME-M-8	Drosophila_melanogaster	4698	1	KX889417.2:1474-3009	99.7526
ME-M-9	Drosophila_melanogaster	6734	0.89263	KX889417.2:1474-3009	99.5941
mel-20-AG-4	Drosophila_melanogaster	47434	0.999789	KX889417.2:1474-3009	99.7468
mel-20-AG-5	Drosophila_melanogaster	34148	0.999766	KX889417.2:1474-3009	99.7315
mel-20-TD-3	Drosophila_melanogaster	25160	1	KX889417.2:1474-3009	99.6763
mel-21-LK-5	Drosophila_melanogaster	5022	0.998807	KX889417.2:1474-3009	99.7908
mel-21-MDS-9	Drosophila_melanogaster	2428	1	KX889417.2:1474-3009	99.6792
Myrtle-D1	Drosophila_melanogaster	12316	1	KX889417.2:1474-3009	99.8865
Myrtle-D11	Drosophila_melanogaster	4252	0.997186	KX889417.2:1474-3009	99.7657
Myrtle-D5	Drosophila_melanogaster	9366	1	KX889417.2:1474-3009	99.7544
Myrtle-D8	Drosophila_melanogaster	22394	1	KX889417.2:1474-3009	99.8745
Myrtle-E10	Drosophila_melanogaster	5228	0.998472	KX889417.2:1474-3009	99.622
Myrtle-E4	Drosophila_melanogaster	20480	0.99961	KX889417.2:1474-3009	99.7481
Myrtle-E9	Drosophila_melanogaster	11702	0.999829	KX889417.2:1474-3009	99.7082
OH-F-1	Megaselia_scalaris	6496	1	NC_023794.1:1362-2951	97.7488
OH-F-2	Megaselia_scalaris	19990	1	NC_023794.1:1362-2951	98.0643
OH-F-3	Megaselia_scalaris	8898	0.999775	NC_023794.1:1362-2951	98.2681
OH-M-3	Megaselia_scalaris	2880	1	NC_023794.1:1362-2951	98.1038
OH-M-4	Megaselia_scalaris	1642	1	NC_023794.1:1362-2951	97.9479
OH-M-5	Drosophila_melanogaster	6180	0.998062	KX889417.2:1474-3009	99.6192
OH-M-6	Megaselia_scalaris	5580	0.999642	NC_023794.1:1362-2951	97.9443
OH-M-7	Megaselia_scalaris	1022	0.992233	NC_023794.1:1362-2951	98.1202
Peach-1-B2	Drosophila_melanogaster	840	1	KX889417.2:1474-3009	99.8024
Peach-10-F10	Drosophila_melanogaster	22386	0.999911	KX889417.2:1474-3009	99.7389
Peach-11-F11	Drosophila_melanogaster	36426	1	KX889417.2:1474-3009	99.7364
Peach-12-H1	Drosophila_melanogaster	35914	1	KX889417.2:1474-3009	99.7494
Peach-13-H7	Drosophila_melanogaster	33966	0.999941	KX889417.2:1474-3009	99.7374
Peach-2-B4	Drosophila_melanogaster	14716	1	KX889417.2:1474-3009	99.6797
Peach-3-B5	Drosophila_melanogaster	17482	1	KX889417.2:1474-3009	99.6893
Peach-4-B7	Drosophila_melanogaster	21476	0.999814	KX889417.2:1474-3009	99.6997
Peach-5-B9	Drosophila_melanogaster	24814	1	KX889417.2:1474-3009	99.7094
Peach-6-E5	Drosophila_melanogaster	33846	0.999882	KX889417.2:1474-3009	99.7079
Peach-7-F6	Drosophila_melanogaster	22718	1	KX889417.2:1474-3009	99.7641
Peach-8-F7	Drosophila_melanogaster	31626	1	KX889417.2:1474-3009	99.7593
Peach-9-F8	Drosophila_melanogaster	26876	1	KX889417.2:1474-3009	99.7364
Penn-F-1	Drosophila_melanogaster	1580	1	KX889417.2:1474-3009	99.8238
Penn-F-12	Drosophila_melanogaster	276	1	KX889417.2:1474-3009	99.8114
Penn-F-2	Drosophila_melanogaster	318	1	KX889417.2:1474-3009	99.8608
Penn-F-3	Drosophila_melanogaster	678	1	KX889417.2:1474-3009	99.7499
Penn-F-4	Drosophila_melanogaster	1532	0.996099	KX889417.2:1474-3009	99.7279
Penn-F-6	Drosophila_melanogaster	1070	1	KX889417.2:1474-3009	99.8734
Penn-F-9	Drosophila_melanogaster	1142	0.998252	KX889417.2:1474-3009	99.8515
Penn-M-10	Drosophila_melanogaster	3086	0.998706	KX889417.2:1474-3009	99.875
Penn-M-11	Drosophila_melanogaster	160	1	KX889417.2:1474-3009	99.8883
Penn-M-14	Drosophila_melanogaster	1974	1	KX889417.2:1474-3009	99.7638
Penn-M-15	Drosophila_melanogaster	4386	0.999544	KX889417.2:1474-3009	99.8543
Penn-M-2	Drosophila_melanogaster	1588	1	KX889417.2:1474-3009	99.7423
Penn-M-8	Drosophila_melanogaster	386	1	KX889417.2:1474-3009	99.7852
sim-20-AG-3	Drosophila_melanogaster	43978	0.999909	KX889417.2:1474-3009	99.8749
sim-20-TD-4	Drosophila_melanogaster	19590	1	KX889417.2:1474-3009	99.6771
sim-20-TD-5	Drosophila_melanogaster	34478	1	KX889417.2:1474-3009	99.87

## Sheet: SuppTable6
Supplemental Table 6 - Sites experiencing purifying selection
segment	codon	alpha (1)	beta (2)	alpha.beta (3)	LRT (4)	p.value (5)	Total.branch.length (6)
Chaq	44	1.656	0	0.323	3.345	0.0674	0.401
Chaq	47	2.148	0	0.573	5.084	0.0241	0.711
Chaq	48	2.583	0	0.582	5.713	0.0168	0.722
Chaq	56	3.101	0	0.336	3.849	0.0498	0.416
Chaq	58	10.974	0	1.561	14.411	0.0001	1.935
Chaq	59	1.819	0	0.722	3.646	0.0562	0.896
Chaq	61	6.657	0.451	2.063	7.352	0.0067	2.558
Chaq	66	1.31	0	0.303	2.971	0.0848	0.376
Chaq	67	1.14	0	0.278	2.778	0.0956	0.345
Chaq	74	1.508	0	0.648	3.201	0.0736	0.804
Chaq	84	5.545	0	1.039	9.026	0.0027	1.288
Chaq	88	2.726	0	0.824	6.738	0.0094	1.022
Chaq	89	2.631	0	0.623	5.794	0.0161	0.773
Chaq	90	2.99	0	1.006	6.145	0.0132	1.248
Chaq	92	1.25	0	0.611	2.811	0.0936	0.758
Chaq	94	4.078	0.415	1.116	3.568	0.0589	1.384
Chaq	96	1.859	0	0.532	4.849	0.0277	0.66
Chaq	100	3.361	0	0.278	4.89	0.027	0.345
Chaq	101	2.427	0	0.59	5.317	0.0211	0.732
Chaq	102	1.338	0	0.271	2.8	0.0943	0.336
Chaq	103	2.706	0	0.61	6.027	0.0141	0.756
Chaq	116	2.48	0	0.594	5.722	0.0168	0.736
Chaq	117	6.371	0.387	1.558	6.732	0.0095	1.933
Chaq	118	1.751	0	0.341	3.212	0.0731	0.423
Chaq	120	5.151	0	0.952	9.818	0.0017	1.181
Chaq	122	3.046	0	0.865	4.681	0.0305	1.073
Chaq	123	4.658	0	1.969	8.577	0.0034	2.442
Chaq	127	5.207	0	0.93	10.254	0.0014	1.153
Chaq	128	3.032	0	0.854	7.119	0.0076	1.059
Chaq	140	2.982	0	0.562	6.183	0.0129	0.697
Chaq	141	2.427	0	0.54	5.68	0.0172	0.67
Chaq	143	3.932	0	0.61	6.327	0.0119	0.756
Chaq	144	8.178	0	1.443	13.251	0.0003	1.789
Chaq	148	1.151	0	0.273	2.709	0.0998	0.338
Chaq	149	9.202	0	1.749	15.138	0.0001	2.169
Chaq	155	4.071	0	0.948	8.434	0.0037	1.175
Chaq	158	2.429	0	1.005	4.798	0.0285	1.246
Chaq	166	5.546	0	1.326	10.771	0.001	1.644
Chaq	169	1.288	0	0.286	2.713	0.0996	0.354
Chaq	172	3.441	0	0.895	8.075	0.0045	1.11
Chaq	175	10.986	0	1.946	13.804	0.0002	2.413
Chaq	179	7.25	0	1.577	13.339	0.0003	1.956
Chaq	184	3.104	0	0.594	6.436	0.0112	0.737
Chaq	194	6.857	0.995	2.2	4.204	0.0403	2.728
Chaq	195	2.202	0	0.563	5.304	0.0213	0.699
Chaq	196	6.321	0	1.196	11.206	0.0008	1.483
Chaq	198	3.439	0	0.694	5.265	0.0218	0.86
Chaq	199	3.33	0	0.645	6.406	0.0114	0.8
Chaq	201	3.714	0	0.602	6.078	0.0137	0.746
Chaq	206	10.73	0	1.891	16.596	0	2.344
Chaq	209	2.457	0	0.581	5.609	0.0179	0.721
Chaq	210	5.112	0	0.616	8.024	0.0046	0.763
Chaq	218	6.637	0	0.882	9.967	0.0016	1.094
Chaq	221	5.393	0	1.148	11.037	0.0009	1.423
Chaq	222	3.193	0.383	1.056	3.198	0.0737	1.31
Chaq	223	1.818	0	0.32	3.175	0.0748	0.397
Chaq	230	3.49	0	0.886	8.057	0.0045	1.099
Chaq	233	6.316	0	1.041	9.309	0.0023	1.29
Chaq	234	4.32	0	1.749	8.098	0.0044	2.168
Chaq	241	4.475	0	0.763	7.369	0.0066	0.946
Chaq	242	1.778	0	0.525	4.693	0.0303	0.651
Chaq	252	2.71	0	0.303	4.478	0.0343	0.376
Chaq	254	3.839	0.431	1.089	2.901	0.0885	1.351
Chaq	255	1.776	0	0.298	3.105	0.0781	0.369
Chaq	261	5.181	0	0.668	7.549	0.006	0.828
Chaq	262	1.496	0	0.309	3.081	0.0792	0.383
Chaq	263	7.001	0	0.946	9.868	0.0017	1.173
Chaq	269	1.496	0	0.309	3.086	0.0789	0.383
Chaq	278	2.8	0.379	0.947	2.742	0.0978	1.174
Chaq	284	2.797	0	0.618	6.2	0.0128	0.766
Chaq	291	8.335	0.924	2.052	4.241	0.0395	2.545
Chaq	293	1.407	0	0.291	2.962	0.0852	0.36
Chaq	296	3.67	0	1.168	6.088	0.0136	1.448
Chaq	309	4.558	0	1.103	5.596	0.018	1.368
Chaq	311	4.869	0	1.016	5.638	0.0176	1.26
Chaq	314	3.429	0	0.791	5.961	0.0146	0.981
RNA1	8	6.696	0	2.504	17.509	0	4.865
RNA1	10	2.51	0	1.227	7.777	0.0053	2.383
RNA1	15	2.604	0	0.649	7.696	0.0055	1.261
RNA1	22	1.592	0	0.429	5.036	0.0248	0.833
RNA1	24	4.723	0	0.942	15.716	0.0001	1.83
RNA1	42	1.212	0	0.341	5.007	0.0252	0.663
RNA1	53	1.779	0	0.509	7.392	0.0066	0.99
RNA1	54	1.301	0	0.345	5.16	0.0231	0.669
RNA1	56	1.276	0	0.345	5.13	0.0235	0.67
RNA1	57	4.79	0	0.918	15.655	0.0001	1.784
RNA1	58	2.812	0	0.604	9.047	0.0026	1.174
RNA1	60	2.35	0.253	0.88	5.068	0.0244	1.71
RNA1	62	1.934	0	0.506	7.744	0.0054	0.984
RNA1	65	8.341	0	1.423	22.946	0	2.766
RNA1	68	1.153	0	0.313	5.122	0.0236	0.609
RNA1	72	1.211	0	0.355	4.881	0.0271	0.689
RNA1	75	2.143	0	0.389	6.574	0.0103	0.756
RNA1	79	4.422	0.873	1.855	4.971	0.0258	3.604
RNA1	83	1.109	0	0.388	4.134	0.042	0.753
RNA1	92	1.941	0	0.372	6.475	0.0109	0.722
RNA1	97	3.001	0	0.849	9.605	0.0019	1.649
RNA1	98	1.137	0	0.329	4.897	0.0269	0.639
RNA1	99	1.882	0	0.378	6.173	0.013	0.735
RNA1	101	1.784	0	0.502	7.516	0.0061	0.976
RNA1	105	1.078	0	0.348	4.483	0.0342	0.677
RNA1	111	4.437	0	0.906	15.06	0.0001	1.76
RNA1	119	5.086	0	0.921	15.813	0.0001	1.789
RNA1	128	2.452	0	0.708	9.314	0.0023	1.376
RNA1	130	2.119	0	0.909	6.332	0.0119	1.766
RNA1	133	1.165	0	0.329	4.934	0.0263	0.639
RNA1	138	1.158	0	0.336	4.883	0.0271	0.653
RNA1	140	2.663	0	0.557	9.433	0.0021	1.083
RNA1	141	3.504	0	0.853	13.109	0.0003	1.657
RNA1	146	3.01	0	0.82	12.033	0.0005	1.594
RNA1	147	2.072	0	0.623	6.992	0.0082	1.211
RNA1	148	3.55	0.204	0.708	7.138	0.0075	1.376
RNA1	149	2.239	0	0.525	8.412	0.0037	1.021
RNA1	150	45.406	0.343	0.513	5.446	0.0196	0.997
RNA1	161	2.805	0.23	0.721	5.164	0.0231	1.401
RNA1	162	2.12	0	0.537	7.934	0.0049	1.043
RNA1	170	2.022	0	0.612	6.815	0.009	1.189
RNA1	174	1.142	0	0.348	4.701	0.0301	0.676
RNA1	176	2.035	0	0.512	7.88	0.005	0.995
RNA1	180	2.867	0	0.875	11.556	0.0007	1.7
RNA1	182	1.635	0	0.489	7.149	0.0075	0.95
RNA1	186	3.178	0	0.569	9.618	0.0019	1.106
RNA1	188	1.766	0	0.494	7.366	0.0066	0.96
RNA1	202	1.216	0	0.355	4.885	0.0271	0.69
RNA1	209	0.978	0	0.319	4.425	0.0354	0.62
RNA1	210	4.129	0	1.12	14.12	0.0002	2.177
RNA1	211	1.219	0	0.4	4.378	0.0364	0.778
RNA1	212	5.304	0	1.126	17.157	0	2.189
RNA1	213	1.915	0	0.539	7.454	0.0063	1.047
RNA1	214	2.631	0	0.548	8.849	0.0029	1.065
RNA1	215	1.737	0	0.491	7.298	0.0069	0.955
RNA1	218	3.015	0	0.95	10.799	0.001	1.845
RNA1	219	4.361	0	0.979	13.91	0.0002	1.903
RNA1	224	2.448	0	0.692	9.706	0.0018	1.344
RNA1	227	3.908	0	1.695	11.361	0.0008	3.294
RNA1	230	1.383	0	0.503	3.924	0.0476	0.977
RNA1	231	6.574	0.513	1.419	7.813	0.0052	2.757
RNA1	233	2.27	0	0.619	10.06	0.0015	1.203
RNA1	235	7.291	0	1.486	23.582	0	2.888
RNA1	236	1.67	0	0.492	7.226	0.0072	0.956
RNA1	241	3.056	0	0.728	10.731	0.0011	1.415
RNA1	245	1.863	0	0.481	7.84	0.0051	0.934
RNA1	246	1.879	0	0.486	7.856	0.0051	0.944
RNA1	254	1.924	0	0.53	7.334	0.0068	1.031
RNA1	255	1.838	0	0.377	6.126	0.0133	0.732
RNA1	257	1.848	0	0.503	7.596	0.0059	0.977
RNA1	258	3.214	0	0.619	9.928	0.0016	1.203
RNA1	259	2.194	0	0.623	7.077	0.0078	1.21
RNA1	261	1.681	0	0.357	6.115	0.0134	0.694
RNA1	265	3.03	0	0.592	9.613	0.0019	1.15
RNA1	266	1.492	0	0.385	5.374	0.0204	0.749
RNA1	268	1.673	0.001	0.391	5.751	0.0165	0.759
RNA1	271	5.183	0	1.139	13.804	0.0002	2.213
RNA1	273	4.064	0	1.031	15.572	0.0001	2.003
RNA1	274	1.606	0	0.379	5.548	0.0185	0.736
RNA1	275	1.315	0	0.343	5.298	0.0213	0.667
RNA1	279	1.069	0	0.327	4.641	0.0312	0.636
RNA1	282	1.506	0	0.809	4.854	0.0276	1.573
RNA1	285	1.645	0	0.366	5.896	0.0152	0.711
RNA1	286	5.147	0	0.928	15.283	0.0001	1.802
RNA1	287	1.192	0	0.363	4.598	0.032	0.705
RNA1	288	3.24	0	0.608	10.028	0.0015	1.181
RNA1	289	3.139	0	0.728	11.425	0.0007	1.415
RNA1	294	4.428	0	0.956	13.13	0.0003	1.858
RNA1	296	5.996	0.788	1.922	7.811	0.0052	3.734
RNA1	298	3.256	0	1.569	9.763	0.0018	3.048
RNA1	301	2.642	0	0.662	11.167	0.0008	1.286
RNA1	304	4.515	0.372	1.372	6.143	0.0132	2.666
RNA1	311	4.764	0.223	1.056	10.453	0.0012	2.051
RNA1	312	5.579	0	1.169	14.465	0.0001	2.272
RNA1	313	5.076	0	0.97	13.822	0.0002	1.884
RNA1	314	8.844	0	1.554	26.875	0	3.019
RNA1	315	3.829	0	0.865	13.268	0.0003	1.681
RNA1	316	1.095	0	0.324	4.782	0.0288	0.63
RNA1	319	3.658	0	0.962	15.332	0.0001	1.87
RNA1	320	2.154	0	0.523	8.284	0.004	1.016
RNA1	326	3.375	0	0.917	12.311	0.0005	1.781
RNA1	327	1.721	0	0.504	7.194	0.0073	0.98
RNA1	329	1.593	0	0.681	4.843	0.0278	1.322
RNA1	334	1.031	0	0.355	4.157	0.0415	0.69
RNA1	335	1.121	0	0.311	5.06	0.0245	0.603
RNA1	338	2.98	0	0.7	9.988	0.0016	1.36
RNA1	339	1.061	0	0.323	4.713	0.0299	0.627
RNA1	341	4.217	0	0.936	14.87	0.0001	1.819
RNA1	347	1.271	0	0.339	5.199	0.0226	0.659
RNA1	349	1.276	0	0.35	5.081	0.0242	0.681
RNA1	353	1.398	0	0.417	4.732	0.0296	0.81
RNA1	354	2.019	0	0.35	6.877	0.0087	0.681
RNA1	363	1.208	0	0.332	5.03	0.0249	0.646
RNA1	364	1.214	0	0.726	4.069	0.0437	1.41
RNA1	367	1.774	0	0.868	5.498	0.019	1.687
RNA1	368	1.293	0	0.408	4.535	0.0332	0.792
RNA1	389	1.174	0	0.333	4.927	0.0264	0.647
RNA1	390	3.968	0	0.933	14.731	0.0001	1.814
RNA1	394	3.876	0	0.903	11.025	0.0009	1.754
RNA1	395	2.729	0	0.651	7.8	0.0052	1.265
RNA1	396	4.21	0	0.798	12.296	0.0005	1.55
RNA1	400	4.192	0	0.748	13.445	0.0002	1.453
RNA1	404	3.364	0	0.598	9.903	0.0017	1.163
RNA1	408	4.702	0	1.035	16.176	0.0001	2.012
RNA1	410	2.557	0	0.774	9.361	0.0022	1.505
RNA1	411	2.162	0	0.57	8.104	0.0044	1.107
RNA1	413	1.487	0	0.348	5.7	0.017	0.676
RNA1	416	4.478	0	0.785	12.248	0.0005	1.526
RNA1	417	1.932	0	1.006	6.255	0.0124	1.956
RNA1	418	2.487	0	0.644	10.507	0.0012	1.252
RNA1	420	4.609	0.304	1.366	8.383	0.0038	2.654
RNA1	421	2.182	0	0.528	8.3	0.004	1.026
RNA1	424	2.749	0	0.669	11.276	0.0008	1.299
RNA1	426	1.187	0	0.336	4.9	0.0268	0.652
RNA1	427	2.027	0	0.557	7.348	0.0067	1.082
RNA1	430	3.791	0.001	0.869	13.263	0.0003	1.689
RNA1	431	2.71	0	0.762	9.419	0.0021	1.481
RNA1	435	3.015	0	0.698	10.665	0.0011	1.356
RNA1	438	5.285	0	1.46	19.102	0	2.837
RNA1	440	0.928	0	0.313	4.278	0.0386	0.609
RNA1	441	3.601	0	1.05	9.395	0.0022	2.039
RNA1	442	2.799	0	0.658	7.968	0.0048	1.279
RNA1	444	2.472	0.254	0.763	4.365	0.0367	1.483
RNA1	446	1.585	0	0.346	5.861	0.0155	0.673
RNA1	448	2.035	0	0.52	7.939	0.0048	1.01
RNA1	449	8.716	0	1.884	21.583	0	3.661
RNA1	453	2.206	0	0.782	8.185	0.0042	1.519
RNA1	454	2.538	0	0.678	9.926	0.0016	1.318
RNA1	456	3.946	0	0.967	16.099	0.0001	1.879
RNA1	458	1.411	0	0.658	4.468	0.0345	1.279
RNA1	461	1.833	0	0.501	7.554	0.006	0.973
RNA1	462	0.945	0	0.294	4.606	0.0319	0.571
RNA1	463	2.077	0	0.481	8.278	0.004	0.935
RNA1	464	1.271	0	0.339	5.202	0.0226	0.658
RNA1	469	3.457	0	0.624	10.007	0.0016	1.213
RNA1	470	2.381	0	1.158	7.877	0.005	2.249
RNA1	471	3.317	0	0.709	11.568	0.0007	1.378
RNA1	475	3.738	0	1.704	11.34	0.0008	3.312
RNA1	476	1.268	0	0.405	4.476	0.0344	0.787
RNA1	477	1.573	0	0.504	6.622	0.0101	0.979
RNA1	479	1.941	0	0.506	7.734	0.0054	0.982
RNA1	480	2.025	0.235	0.688	4.001	0.0455	1.336
RNA1	481	4.734	0	0.912	15.3	0.0001	1.772
RNA1	484	3.202	0	0.899	12.224	0.0005	1.747
RNA1	487	1.719	0	0.365	6.1	0.0135	0.709
RNA1	488	12.467	0	1.572	29.533	0	3.055
RNA1	492	2.528	0	1.145	7.732	0.0054	2.225
RNA1	494	5.124	0	1.218	18.564	0	2.367
RNA1	495	4.98	0.522	1.43	7.403	0.0065	2.778
RNA1	501	1.483	0	0.336	4.418	0.0356	0.654
RNA1	503	3.143	0	0.838	12.557	0.0004	1.628
RNA1	504	4.051	0	1.08	12.327	0.0004	2.099
RNA1	507	1.772	0	0.466	7.704	0.0055	0.906
RNA1	510	4.198	0	1.065	15.903	0.0001	2.07
RNA1	512	3.218	0	0.572	10.104	0.0015	1.111
RNA1	514	2.81	0	0.589	9.166	0.0025	1.145
RNA1	515	1.094	0	0.331	4.725	0.0297	0.643
RNA1	520	2.621	0	0.804	8.795	0.003	1.562
RNA1	521	4.888	0	0.907	11.703	0.0006	1.763
RNA1	522	3.589	0	0.566	10.471	0.0012	1.1
RNA1	523	1.381	0	0.417	4.717	0.0299	0.81
RNA1	526	1.766	0	0.509	7.373	0.0066	0.989
RNA1	528	1.519	0	0.314	6.309	0.012	0.61
RNA1	529	1.938	0	0.36	6.428	0.0112	0.699
RNA1	531	2.555	0.234	0.846	5.765	0.0163	1.643
RNA1	533	2.133	0	1.075	6.719	0.0095	2.09
RNA1	540	3.229	0	0.89	12.148	0.0005	1.729
RNA2	18	3.745	0	0.981	6.083	0.0136	1.186
RNA2	25	9.763	0.6	3.033	9.456	0.0021	3.667
RNA2	32	1.571	0	0.513	4.359	0.0368	0.62
RNA2	33	2.952	0	0.615	6.084	0.0136	0.744
RNA2	34	7.143	0	1.286	12.121	0.0005	1.555
RNA2	35	3.235	0.431	1.022	2.795	0.0946	1.236
RNA2	36	1.508	0	0.522	4.191	0.0406	0.631
RNA2	41	1.165	0	0.267	2.914	0.0878	0.323
RNA2	58	3.997	0.462	1.359	4.115	0.0425	1.642
RNA2	59	3.375	0.411	0.974	2.895	0.0889	1.177
RNA2	60	6.916	0	1.46	12.188	0.0005	1.765
RNA2	64	3.546	0	0.694	6.371	0.0116	0.839
RNA2	67	1.306	0	0.281	3.062	0.0801	0.34
RNA2	70	5.018	0	1.243	7.75	0.0054	1.503
RNA2	72	1.271	0	0.307	3.036	0.0814	0.371
RNA2	76	2.505	0	0.82	4.348	0.037	0.992
RNA2	77	7.324	1.018	2.631	5.92	0.015	3.18
RNA2	89	9.482	0	1.614	16.68	0	1.952
RNA2	101	4.179	0	1.222	7.012	0.0081	1.478
RNA2	103	4.006	0	1.232	6.778	0.0092	1.49
RNA2	105	1.293	0	0.296	2.926	0.0872	0.358
RNA2	106	4.816	0	0.913	9.517	0.002	1.104
RNA2	107	1.73	0	0.529	4.666	0.0308	0.64
RNA2	118	3.566	0	1.152	8.878	0.0029	1.393
RNA2	125	1.285	0	0.279	2.996	0.0835	0.338
RNA2	128	3.083	0	0.627	6.287	0.0122	0.758
RNA2	129	4.346	0	0.964	8.813	0.003	1.165
RNA2	132	1.501	0	0.323	3.056	0.0804	0.391
RNA2	139	17.022	0	1.885	27.881	0	2.279
RNA2	145	6.75	0	1.691	14.265	0.0002	2.044
RNA2	146	5.755	0	2.291	12.686	0.0004	2.769
RNA2	147	1.191	0	0.268	2.934	0.0867	0.324
RNA2	150	2.995	0	1.151	6.082	0.0137	1.391
RNA2	152	1.73	0	0.521	4.748	0.0293	0.63
RNA2	154	2.49	0	0.813	5.242	0.022	0.983
RNA2	155	4.219	0	1.03	9.923	0.0016	1.245
RNA2	159	27.062	0	2.705	39.653	0	3.27
RNA2	170	5.133	0	1.623	10.531	0.0012	1.963
RNA2	173	5.713	0	1.243	8.218	0.0041	1.503
RNA2	190	2.975	0	0.892	6.847	0.0089	1.079
RNA2	195	3.083	0	0.881	7.052	0.0079	1.065
RNA2	200	11.618	0	2.607	15.394	0.0001	3.152
RNA2	203	3.334	0.454	1.27	3.387	0.0657	1.536
RNA2	204	6.154	0.372	1.708	9.043	0.0026	2.065
RNA2	205	1.893	0	0.509	5.178	0.0229	0.615
RNA2	208	1.293	0	0.312	2.826	0.0928	0.377
RNA2	222	1.507	0	0.309	3.089	0.0788	0.373
RNA2	223	7.553	0	1.044	14.04	0.0002	1.263
RNA2	224	3.119	0.434	1.214	3.361	0.0668	1.468
RNA2	225	5.688	0.355	1.416	7.693	0.0055	1.712
RNA2	226	10.322	0	1.441	17.683	0	1.743
RNA2	227	1.251	0	0.248	3.202	0.0736	0.3
RNA2	229	1.419	0	0.325	2.888	0.0893	0.393
RNA2	230	6.882	0.956	2.453	5.468	0.0194	2.965
RNA2	231	4.443	0	1.258	9.64	0.0019	1.52
RNA2	232	2.743	0	1.36	6.546	0.0105	1.645
RNA2	241	1.876	0	0.54	4.878	0.0272	0.653
RNA2	244	3.964	0	1.163	9.19	0.0024	1.406
RNA2	245	3.148	0	0.925	7.473	0.0063	1.118
RNA2	262	10.535	0	1.826	17.948	0	2.208
RNA2	263	1.497	0	0.335	2.967	0.085	0.405
RNA2	264	1.173	0	0.264	2.946	0.0861	0.319
RNA2	269	6.247	0	0.975	13.517	0.0002	1.179
RNA2	274	1.784	0	0.846	4.338	0.0373	1.023
RNA2	276	17.753	0	2.651	24.443	0	3.205
RNA2	287	2.705	0	0.588	5.942	0.0148	0.711
RNA2	288	1.254	0	0.243	3.254	0.0713	0.294
RNA2	295	1.868	0	0.539	4.867	0.0274	0.652
RNA2	302	4.29	0	0.856	9.406	0.0022	1.035
RNA2	305	1.918	0	0.557	4.885	0.0271	0.673
RNA2	312	2.742	0	0.625	5.677	0.0172	0.755
RNA2	321	7.31	0	1.297	13.449	0.0002	1.568
RNA2	334	5.073	0	0.955	9.734	0.0018	1.154
RNA2	335	6.699	0.337	1.405	9.156	0.0025	1.699
RNA2	336	3.25	0	0.838	7.674	0.0056	1.013
RNA2	337	5.818	0.306	1.26	8.785	0.003	1.523
RNA2	340	2.478	0	0.585	5.642	0.0175	0.707
RNA2	341	1.771	0	0.258	3.836	0.0502	0.312
RNA2	343	5.118	0	0.987	9.425	0.0021	1.193
RNA2	347	5.91	0	0.895	10.633	0.0011	1.082
RNA2	350	7.275	0	1.225	14.398	0.0001	1.481
RNA2	351	5.014	0.396	1.542	6.754	0.0094	1.864
RNA2	358	6.649	0	0.824	12.649	0.0004	0.996
RNA2	363	1.464	0	0.778	3.673	0.0553	0.94
RNA2	366	2.631	0	0.489	6.566	0.0104	0.592
RNA2	368	1.254	0	0.243	3.254	0.0713	0.294
RNA2	375	4.302	0.431	1.529	5.418	0.0199	1.848
RNA2	378	1.892	0	0.582	4.625	0.0315	0.703
RNA2	379	14.855	0	1.6	24.079	0	1.935
RNA2	380	9.347	0	1.911	16.845	0	2.31
RNA2	381	1.323	0	0.328	2.76	0.0967	0.397
RNA2	382	4.421	0	0.838	9.537	0.002	1.012
RNA2	388	8.376	0	1.379	15.72	0.0001	1.667
RNA2	391	1.714	0	0.529	4.661	0.0309	0.639
RNA2	394	1.49	0	0.509	4.246	0.0393	0.615
RNA2	395	6.432	0	2.496	13.412	0.0003	3.018
RNA2	398	4.807	0	1.129	10.745	0.001	1.365
RNA2	399	3.42	0	0.519	7.334	0.0068	0.627
RNA2	401	2.727	0	0.52	6.511	0.0107	0.629
RNA2	402	1.684	0	0.523	4.579	0.0324	0.633
RNA2	409	2.487	0	1.15	5.85	0.0156	1.39
RNA2	410	4.017	0	1.125	9.846	0.0017	1.36
RNA2	411	3.245	0	0.59	6.703	0.0096	0.713
RNA2	414	1.315	0	0.272	3.11	0.0778	0.329
RNA2	417	2.762	0	0.845	6.796	0.0091	1.021
RNA2	420	4.852	0	1.977	10.273	0.0013	2.39
RNA2	421	3.529	0	0.64	6.621	0.0101	0.773
RNA2	422	19.943	0	3.583	32.23	0	4.331
RNA2	430	1.165	0	0.237	3.157	0.0756	0.287
RNA2	444	1.696	0	0.532	4.59	0.0322	0.643
RNA2	445	6.818	0	2.166	15.228	0.0001	2.618
RNA2	446	8.827	0	1.214	14.528	0.0001	1.467
RNA2	449	1.328	0	0.249	3.3	0.0693	0.301
RNA2	455	1.254	0	0.243	3.254	0.0713	0.294
RNA2	463	9.196	0	1.542	16.171	0.0001	1.864
RNA2	464	5.139	0	0.964	9.574	0.002	1.165
RNA2	466	2.003	0	0.612	4.666	0.0308	0.74
RNA2	470	3.439	0	0.669	6.13	0.0133	0.808
RNA2	471	2.155	0	0.612	5.036	0.0248	0.74
RNA2	472	2.739	0	0.558	6.295	0.0121	0.675
RNA2	473	7.402	0	1.386	12.463	0.0004	1.675
RNA2	480	3.023	0	0.642	6.012	0.0142	0.777
RNA2	482	1.306	0	0.278	3.08	0.0793	0.337
RNA2	485	1.192	0	0.511	3.277	0.0703	0.618
RNA2	492	1.36	0	0.501	3.94	0.0471	0.606
RNA2	496	4.292	0.896	1.701	2.772	0.0959	2.056
RNA3	8	1.511	0	0.281	6.753	0.0094	0.663
RNA3	19	0.732	0	0.151	3.093	0.0786	0.357
RNA3	20	1.429	0	0.433	6.994	0.0082	1.022
RNA3	30	0.717	0	0.287	3.61	0.0574	0.678
RNA3	35	0.594	0	0.142	2.849	0.0914	0.335
RNA3	38	1.375	0	0.455	6.532	0.0106	1.073
RNA3	48	4.143	0	1.157	18.11	0	2.731
RNA3	51	3.754	1.108	1.737	3.076	0.0795	4.099
RNA3	71	4.324	0.195	0.956	11.19	0.0008	2.257
RNA3	76	2.335	0	0.767	10.914	0.001	1.811
RNA3	79	1.937	0	0.716	7.762	0.0053	1.689
RNA3	84	2.154	0.269	1.002	4.79	0.0286	2.364
RNA3	88	2.151	0.394	0.861	3.85	0.0497	2.032
RNA3	90	1.67	0.211	0.617	3.751	0.0528	1.457
RNA3	100	1.836	0.21	0.718	4.872	0.0273	1.696
RNA3	107	3.733	0.521	1.248	4.8	0.0285	2.945
RNA3	108	0.594	0	0.148	2.758	0.0968	0.35
RNA3	112	2.128	0	0.605	9.937	0.0016	1.427
RNA3	114	1.254	0	0.265	6.119	0.0134	0.626
RNA3	116	1.106	0	0.278	5.474	0.0193	0.656
RNA3	121	2.35	0	0.765	10.898	0.001	1.804
RNA3	124	1.675	0	0.475	7.196	0.0073	1.121
RNA3	125	1.076	0	0.298	4.994	0.0254	0.702
RNA3	129	4.202	0	1.175	16.902	0	2.774
RNA3	131	0.983	0	0.308	4.541	0.0331	0.727
RNA3	133	1.521	0	0.292	6.472	0.011	0.689
RNA3	135	0.975	0	0.307	4.511	0.0337	0.724
RNA3	137	6.216	0	1.149	22.396	0	2.711
RNA3	141	5.599	0.459	1.984	13.769	0.0002	4.683
RNA3	146	4.243	0	0.747	16.225	0.0001	1.764
RNA3	149	1.618	0	0.475	7.035	0.008	1.12
RNA3	150	2.51	0	0.44	9.705	0.0018	1.038
RNA3	153	0.665	0	0.291	3.251	0.0714	0.687
RNA3	154	0.734	0	0.143	3.212	0.0731	0.337
RNA3	156	5.292	0	0.796	16.756	0	1.88
RNA3	157	7.786	0	1.326	26.325	0	3.13
RNA3	163	0.53	0	0.128	2.814	0.0935	0.302
RNA3	168	1.381	0	0.265	6.388	0.0115	0.624
RNA3	169	1.119	0	0.322	4.81	0.0283	0.761
RNA3	171	5.94	0	1.293	24.857	0	3.051
RNA3	196	0.896	0	0.462	4.019	0.045	1.091
RNA3	198	0.686	0	0.318	3.009	0.0828	0.75
RNA3	199	1.766	0	0.8	7.523	0.0061	1.887
RNA3	207	1.941	0	0.436	8.717	0.0032	1.03
RNA3	209	1.349	0	0.449	6.429	0.0112	1.061
RNA3	210	0.998	0	0.27	5.163	0.0231	0.638
RNA3	211	1.495	0.243	0.744	3.398	0.0653	1.756
RNA3	212	1.864	0	0.61	6.478	0.0109	1.44
RNA3	214	4.475	0.854	1.41	4.195	0.0406	3.327
RNA3	215	0.907	0	0.376	3.438	0.0637	0.888
RNA3	218	1.789	0.219	0.545	3.225	0.0725	1.286
RNA3	219	2.297	0.217	0.791	5.695	0.017	1.866
RNA3	220	0.982	0	0.277	4.938	0.0263	0.654
RNA3	222	2.19	0	0.644	9.62	0.0019	1.52
RNA3	227	0.737	0	0.151	3.102	0.0782	0.357
RNA3	230	1.419	0.184	0.436	2.802	0.0941	1.029
RNA3	231	2.695	0.406	0.939	4.774	0.0289	2.217
RNA3	232	3.092	0.825	1.404	3.533	0.0602	3.315
RNA3	243	0.625	0	0.147	2.854	0.0912	0.348
RNA3	244	3.681	0.211	0.98	9.391	0.0022	2.312
RNA3	253	1.778	0	0.49	7.535	0.0061	1.156
RNA3	254	4.051	0.211	1.036	10.418	0.0012	2.446
RNA3	258	1.694	0	0.495	7.223	0.0072	1.169
RNA3	264	2.696	0.642	1.119	2.995	0.0835	2.641
RNA3	265	2.648	0	0.631	7.857	0.0051	1.488
RNA3	267	4.436	0.855	1.518	4.924	0.0265	3.582
RNA3	270	5.148	1.309	2.357	5.506	0.0189	5.563
RNA3	271	16.344	0.878	2.959	24.17	0	6.984
RNA3	272	10.592	0.387	2.186	25.404	0	5.159
RNA3	281	1.298	0	0.426	6.578	0.0103	1.007
RNA3	285	1.489	0.194	0.461	2.829	0.0926	1.088
RNA3	286	1.597	0	0.306	6.332	0.0119	0.722
RNA3	288	2.032	0	0.46	8.706	0.0032	1.086
RNA3	293	0.531	0	0.135	2.71	0.0997	0.318
RNA3	294	1.858	0	0.463	7.963	0.0048	1.092
RNA3	295	4.727	0	0.929	17.053	0	2.193
RNA3	298	5.335	0	1.032	19.006	0	2.436
RNA3	303	1.338	0	0.416	6.896	0.0086	0.981
RNA3	305	2.12	0	0.566	10.029	0.0015	1.336
RNA3	306	4.722	0.847	1.543	5.422	0.0199	3.643
RNA3	307	1.75	0	0.428	8.088	0.0045	1.011
RNA3	308	2.466	0	0.488	9.05	0.0026	1.153
RNA3	309	3.477	0	1.444	13.838	0.0002	3.407
RNA3	311	7.37	0.578	1.637	13.202	0.0003	3.864
RNA3	312	4.734	0	0.812	19.497	0	1.918
RNA3	314	0.633	0	0.146	2.935	0.0867	0.344
RNA3	315	2.705	0	0.548	12.517	0.0004	1.294
RNA3	318	2.106	0	0.43	9.071	0.0026	1.015
RNA3	320	3.597	0	1.086	11.456	0.0007	2.563
RNA3	321	2.15	0.264	1.001	4.864	0.0274	2.363
RNA3	323	2.979	0	1.305	12.069	0.0005	3.081
RNA3	324	2.48	0.399	0.982	4.966	0.0258	2.319
RNA3	325	1.739	0.179	0.542	4.433	0.0352	1.28
RNA3	326	2.611	0	0.63	7.772	0.0053	1.486
RNA3	330	2.594	0	0.58	11.768	0.0006	1.37
RNA3	333	0.562	0	0.134	2.835	0.0922	0.316
RNA3	336	2.748	0	0.795	11.787	0.0006	1.876
RNA3	338	0.93	0	0.269	4.908	0.0267	0.635
RNA3	339	1.813	0	0.567	9.126	0.0025	1.339
RNA3	344	2.726	0	0.534	12.19	0.0005	1.262
RNA3	345	0.603	0	0.138	2.922	0.0874	0.327
RNA3	346	4.515	0	1.228	19.522	0	2.898
RNA3	350	1.57	0	0.334	6.216	0.0127	0.789
RNA3	354	1.633	0	0.307	6.301	0.0121	0.725
RNA3	356	2.113	0	0.769	9.518	0.002	1.816
RNA3	358	1.559	0	0.42	7.492	0.0062	0.992
RNA3	359	5.352	0	1.039	20.864	0	2.453
RNA3	362	3.047	0.557	1.04	4.457	0.0348	2.454
RNA3	363	1.28	0	0.291	5.782	0.0162	0.686
RNA3	366	4.086	0	0.768	16.456	0	1.812
RNA3	367	2.323	0	0.436	9.374	0.0022	1.028
RNA3	368	1.839	0.22	0.747	4.686	0.0304	1.764
RNA3	369	2.744	0	0.718	12.938	0.0003	1.694
RNA3	370	2.705	0.202	0.677	6.077	0.0137	1.598
RNA3	371	3.736	0	0.679	16.449	0	1.602
RNA3	372	1.063	0	0.278	5.382	0.0204	0.655
RNA3	373	1.271	0	0.618	5.544	0.0185	1.458
RNA3	374	0.873	0	0.27	4.656	0.0309	0.636
RNA3	376	4.701	0	1.238	20.648	0	2.921
RNA3	378	3.083	0	0.804	12.285	0.0005	1.898
RNA3	379	4.054	0	1.189	16.975	0	2.806
RNA3	382	2.821	0	0.476	9.815	0.0017	1.123
RNA3	385	1.797	0	0.88	8.106	0.0044	2.076
RNA3	386	2.284	0	0.43	9.405	0.0022	1.016
RNA3	387	4.478	0	0.82	16.058	0.0001	1.936
RNA3	390	0.646	0	0.135	3.103	0.0781	0.319
RNA3	391	3.504	0	0.656	12.98	0.0003	1.549
RNA3	392	0.907	0	0.303	4.361	0.0368	0.714
RNA3	395	1.323	0	0.284	5.968	0.0146	0.67
RNA3	396	13.164	0	1.55	34.636	0	3.657
RNA3	397	0.636	0	0.13	3.125	0.0771	0.307
RNA3	398	2.026	0	0.477	8.38	0.0038	1.126
RNA3	399	3.661	0.194	1.131	11.841	0.0006	2.669
RNA3	400	1.89	0	0.441	8.361	0.0038	1.042
RNA3	401	1.544	0	0.426	5.034	0.0249	1.006
RNA3	404	1.99	0	0.464	8.894	0.0029	1.094
RNA3	411	2.674	0	0.634	11.036	0.0009	1.497
RNA3	413	1.961	0	0.609	8.84	0.0029	1.437
RNA3	414	7.791	0.45	2.364	19.262	0	5.579
RNA3	416	1.385	0	0.318	5.693	0.017	0.75
RNA3	417	8.735	0	1.275	30.94	0	3.01
RNA3	418	6.204	0.165	1.02	17.184	0	2.409
RNA3	419	4.343	0.37	1.049	8.845	0.0029	2.476
RNA3	422	0.859	0	0.28	4.411	0.0357	0.661
RNA3	428	0.926	0	0.264	4.949	0.0261	0.623
RNA3	429	3.39	0	0.56	13.553	0.0002	1.321
RNA3	431	3.338	0	0.983	13.998	0.0002	2.32
RNA3	435	1.867	0	0.823	7.862	0.005	1.943
RNA3	436	1.491	0	0.449	6.962	0.0083	1.059
RNA3	437	4.668	0.894	1.842	6.241	0.0125	4.348
RNA3	438	2.125	0	1.076	9.173	0.0025	2.54
RNA3	441	1.948	0.229	0.773	4.584	0.0323	1.823
RNA3	445	3.552	0.447	1.421	7.814	0.0052	3.353
RNA3	447	2.034	0.198	0.614	4.752	0.0293	1.449
(1) Synonymous substitution rate at a site.
(2) Non-synonymouse substitution rate at a site.
(3) The rate estimate under the neutral model.
(4) Likelihood ratio test statistic for beta=alpha, versus beta /= alpha.
(5) Asymptotic p-value for evidence of selection.
(6) The total length of branches contributing to inference at this site, used to scale dN/dS.

## Sheet: SuppTable7
Supplemental Table 7 - sites experiencing diversifying selection
segment	codon	alpha (1)	beta (2)	alpha.beta (3)	LRT (4)	p.value (5)	Total.branch.length (6)
Chaq	30	0	2.075	1.314	3.102	0.0782	1.63
RNA1	43	0	3.036	2.118	5.285	0.0215	4.115
RNA1	299	0	1.155	0.762	4.062	0.0439	1.481
RNA2	114	0	1.747	1.153	3.262	0.0709	1.394
RNA2	257	0	2.065	1.384	3.184	0.0744	1.673
RNA2	431	0	1.549	0.874	3.41	0.0648	1.056
RNA3	4	0	0.982	0.701	3.281	0.0701	1.654
RNA3	43	0	1.631	1.072	3.279	0.0702	2.529
RNA3	52	0	1.382	1.042	3.543	0.0598	2.46
RNA3	55	0	0.961	0.693	3.155	0.0757	1.636
RNA3	66	1.29	6.826	4.798	3.496	0.0615	11.325
RNA3	73	0	0.872	0.546	3.657	0.0558	1.29
RNA3	159	0	1.457	1.034	4.709	0.03	2.44
RNA3	164	0	0.86	0.606	2.858	0.0909	1.431
RNA3	194	0	0.718	0.448	2.813	0.0935	1.057
RNA3	221	0	1.136	0.725	4.345	0.0371	1.712
RNA3	233	0	2.467	1.876	5.386	0.0203	4.427
RNA3	266	0	0.95	0.722	2.707	0.0999	1.704
RNA3	351	0	1.062	0.649	3.855	0.0496	1.532
(1) Synonymous substitution rate at a site.
(2) Non-synonymouse substitution rate at a site.
(3) The rate estimate under the neutral model.
(4) Likelihood ratio test statistic for beta=alpha, versus beta /= alpha.
(5) Asymptotic p-value for evidence of selection.
(6) The total length of branches contributing to inference at this site, used to scale dN/dS.
